# Supplementary material for: Dehydroeburicoic Acid, a Dual Inhibitor against Oxidative Stress in Alcoholic Liver Disease
Source: Pharmaceuticals (Basel). 2022 Dec 22;16(1):14. doi: 10.3390/ph16010014 (PMC9866905; doi:10.3390/ph16010014)
Supplement: Supplementary file 1 [file pharmaceuticals-16-00014-s001.zip]

Archive with 1 entries (1 files):
- pharmaceuticals-2067590-supplementary.pdf
